# Supplementary material for: Donor-Acceptor Derivatives of Indolo[3,2-b]indole and Benzothieno[3,2-b]benzothiophene: Similar Annulated Structures but Divergent Properties
Source: Molecules. 2026 Jun 11;31(12):2046. doi: 10.3390/molecules31122046 (PMC13306162; doi:10.3390/molecules31122046)
Supplement: Supplementary file 1 [file molecules-31-02046-s001.zip]

Archive with 1 entries (1 files):
- molecules-4328290-supplementary.pdf
